# Supplementary material for: Causal relationship between hypothyroidism and peripheral neuropathy: a Mendelian randomization study of European ancestry
Source: Front Endocrinol (Lausanne). 2024 Nov 27;15:1436823. doi: 10.3389/fendo.2024.1436823 (PMC11631618; doi:10.3389/fendo.2024.1436823)
Supplement: Supplementary file 2 [file DataSheet2.xls]

## Sheet: GCST90013943_after_LD
	SNP	other_allele.exposure	effect_allele.exposure	pval.exposure	beta.exposure	se.exposure	id.exposure	eaf.exposure	exposure	mr_keep.exposure	pval_origin.exposure
9771	rs2234167	A	G	5.18167e-09	-0.0824115	0.0141086	GCST90013943	NA	GCST90013943	TRUE	reported
36474	rs301802	A	T	1.28198e-09	0.0590599	0.00973039	GCST90013943	NA	GCST90013943	TRUE	reported
82073	rs10917477	G	A	1.83358e-10	-0.0612106	0.00960217	GCST90013943	NA	GCST90013943	TRUE	reported
144141	rs61776678	A	G	1.93821e-11	0.0653002	0.0097309	GCST90013943	NA	GCST90013943	TRUE	reported
145089	rs61778693	T	G	1.06997e-08	0.0634826	0.0110998	GCST90013943	NA	GCST90013943	TRUE	reported
234768	rs56818621	G	C	1.06601e-10	0.0925804	0.0143374	GCST90013943	NA	GCST90013943	TRUE	reported
386157	rs78458460	T	G	3.18933e-21	-0.105779	0.0111861	GCST90013943	NA	GCST90013943	TRUE	reported
407702	rs2476601	G	A	6.91831e-156	0.419183	0.0157592	GCST90013943	NA	GCST90013943	TRUE	reported
456797	rs926103	C	T	1.85994e-12	0.0711792	0.0101041	GCST90013943	NA	GCST90013943	TRUE	reported
500154	rs1214598	A	G	1.61834e-10	-0.062852	0.00983018	GCST90013943	NA	GCST90013943	TRUE	reported
617825	rs200698498	A	C	1.38944e-09	-0.0935359	0.0154434	GCST90013943	NA	GCST90013943	TRUE	reported
749800	rs12117927	A	C	1.90981e-10	-0.062462	0.00980808	GCST90013943	NA	GCST90013943	TRUE	reported
811762	rs11675342	T	C	1.54312e-26	-0.103373	0.00969604	GCST90013943	NA	GCST90013943	TRUE	reported
841316	rs71387227	T	C	6.94896e-10	0.0620244	0.0100571	GCST90013943	NA	GCST90013943	TRUE	reported
858764	rs1534430	T	C	4.92606e-20	0.0901774	0.00983865	GCST90013943	NA	GCST90013943	TRUE	reported
1031171	rs13430684	G	A	2.7491e-09	-0.12544	0.0210969	GCST90013943	NA	GCST90013943	TRUE	reported
1054044	rs10195033	C	T	3.82666e-08	-0.0540135	0.00982302	GCST90013943	NA	GCST90013943	TRUE	reported
1156068	rs5865	T	C	1.70188e-08	0.0573734	0.0101728	GCST90013943	NA	GCST90013943	TRUE	reported
1373835	rs11884495	T	A	1.67656e-09	-0.0577497	0.00958279	GCST90013943	NA	GCST90013943	TRUE	reported
1376526	rs2111485	G	A	3.40879e-15	-0.0771109	0.00979194	GCST90013943	NA	GCST90013943	TRUE	reported
1476545	rs4366932	T	C	5.5743e-09	-0.0569528	0.00977051	GCST90013943	NA	GCST90013943	TRUE	reported
1477547	rs7582694	G	C	4.85624e-36	0.143492	0.0114481	GCST90013943	NA	GCST90013943	TRUE	reported
1512842	rs3087243	A	G	8.93305e-77	0.178381	0.00961878	GCST90013943	NA	GCST90013943	TRUE	reported
1599791	rs1811711	G	C	1.52743e-08	-0.0689948	0.0121932	GCST90013943	NA	GCST90013943	TRUE	reported
1659130	rs7596240	G	A	3.38057e-08	-0.0594458	0.0107682	GCST90013943	NA	GCST90013943	TRUE	reported
1687592	rs1110261	A	G	3.83531e-11	-0.0796826	0.0120543	GCST90013943	NA	GCST90013943	TRUE	reported
1720307	rs71187447	A	T	7.68369e-10	-0.0796734	0.0129522	GCST90013943	NA	GCST90013943	TRUE	reported
1816626	rs7649344	C	T	1.00074e-09	0.058766	0.00961912	GCST90013943	NA	GCST90013943	TRUE	reported
1825014	rs11711810	C	T	1.99022e-12	-0.101809	0.0144715	GCST90013943	NA	GCST90013943	TRUE	reported
2044457	rs62261536	C	A	2.24078e-08	0.0781426	0.0139732	GCST90013943	NA	GCST90013943	TRUE	reported
2046165	rs13090803	T	G	1.87543e-19	-0.106428	0.0117987	GCST90013943	NA	GCST90013943	TRUE	reported
2054112	rs2603139	C	T	1.08081e-09	-0.0688239	0.0112882	GCST90013943	NA	GCST90013943	TRUE	reported
2093141	rs62264484	G	T	2.27342e-10	-0.0770408	0.0121484	GCST90013943	NA	GCST90013943	TRUE	reported
2337597	rs12634152	T	C	1.3499e-42	0.131811	0.00963582	GCST90013943	NA	GCST90013943	TRUE	reported
2435901	rs4293777	C	G	2.66134e-17	-0.081153	0.00959192	GCST90013943	NA	GCST90013943	TRUE	reported
2498389	rs34046593	A	G	5.30152e-14	-0.0777702	0.0103359	GCST90013943	NA	GCST90013943	TRUE	reported
2557377	rs13105969	A	G	2.29668e-10	-0.0663353	0.0104629	GCST90013943	NA	GCST90013943	TRUE	reported
2784835	rs113473633	G	A	2.44281e-09	0.185345	0.0310709	GCST90013943	NA	GCST90013943	TRUE	reported
2856030	rs6833591	G	A	2.99757e-09	0.0598418	0.0100884	GCST90013943	NA	GCST90013943	TRUE	reported
2947822	rs4835534	C	T	2.12422e-31	0.136552	0.0117146	GCST90013943	NA	GCST90013943	TRUE	reported
3096045	rs35782497	A	G	2.12912e-13	0.0745026	0.0101496	GCST90013943	NA	GCST90013943	TRUE	reported
3264572	rs12697352	A	G	4.79513e-12	0.069817	0.0101015	GCST90013943	NA	GCST90013943	TRUE	reported
3374389	rs9293291	A	G	1.59654e-08	-0.0638572	0.0113005	GCST90013943	NA	GCST90013943	TRUE	reported
3391606	rs10036386	T	C	6.04227e-14	-0.0739906	0.009856	GCST90013943	NA	GCST90013943	TRUE	reported
3478242	rs1991797	T	G	2.10766e-13	0.0748882	0.0102003	GCST90013943	NA	GCST90013943	TRUE	reported
3597862	rs244672	T	C	5.16535e-15	0.114196	0.0145978	GCST90013943	NA	GCST90013943	TRUE	reported
3626661	rs7701443	G	A	3.14615e-08	0.0538449	0.0097314	GCST90013943	NA	GCST90013943	TRUE	reported
3677280	rs865332	A	G	8.28591e-09	-0.0799905	0.0138811	GCST90013943	NA	GCST90013943	TRUE	reported
3771410	rs3778607	G	A	7.77678e-12	-0.0659816	0.00964276	GCST90013943	NA	GCST90013943	TRUE	reported
3884567	rs530799722	G	T	1.94223e-17	-0.252345	0.0296974	GCST90013943	NA	GCST90013943	TRUE	reported
3891366	rs1265074	A	C	2.65828e-36	0.150257	0.0119424	GCST90013943	NA	GCST90013943	TRUE	reported
3892167	rs1050538	G	T	1.01508e-79	0.282861	0.0149614	GCST90013943	NA	GCST90013943	TRUE	reported
3898222	rs9272426	G	A	2.22331e-172	-0.2736	0.00977536	GCST90013943	NA	GCST90013943	TRUE	reported
3900858	rs7743060	T	C	1.90542e-08	0.0553695	0.00985156	GCST90013943	NA	GCST90013943	TRUE	reported
3910183	rs10947563	A	G	2.44388e-10	-0.0665153	0.0105071	GCST90013943	NA	GCST90013943	TRUE	reported
4112880	rs654537	A	G	5.40381e-41	-0.131575	0.00981293	GCST90013943	NA	GCST90013943	TRUE	reported
4186407	rs7758816	C	T	3.10077e-09	0.0568323	0.00959005	GCST90013943	NA	GCST90013943	TRUE	reported
4266663	rs2223385	A	G	3.0341e-10	-0.0711175	0.0112938	GCST90013943	NA	GCST90013943	TRUE	reported
4268609	rs9494389	C	T	1.48163e-10	-0.0668163	0.0104282	GCST90013943	NA	GCST90013943	TRUE	reported
4308028	rs9497965	T	C	1.27909e-16	-0.0807232	0.00975447	GCST90013943	NA	GCST90013943	TRUE	reported
4381533	rs1079418	G	A	1.34134e-10	0.0667939	0.0104001	GCST90013943	NA	GCST90013943	TRUE	reported
4387821	rs933243	A	C	2.40104e-32	0.120245	0.0101552	GCST90013943	NA	GCST90013943	TRUE	reported
4431662	rs10277273	G	T	2.49253e-09	0.0583896	0.00979372	GCST90013943	NA	GCST90013943	TRUE	reported
4576265	rs74830391	T	C	2.66011e-12	-0.109224	0.0156155	GCST90013943	NA	GCST90013943	TRUE	reported
4712139	rs17385641	C	G	5.45645e-09	-0.0616723	0.0105737	GCST90013943	NA	GCST90013943	TRUE	reported
4789261	rs534043	G	A	8.09916e-10	-0.091905	0.014961	GCST90013943	NA	GCST90013943	TRUE	reported
4883395	rs34591253	T	C	5.2453e-10	-0.08718	0.0140351	GCST90013943	NA	GCST90013943	TRUE	reported
5059478	rs2921053	C	G	1.19509e-21	0.09216	0.0096417	GCST90013943	NA	GCST90013943	TRUE	reported
5458990	rs1032129	C	A	1.38338e-10	0.0643562	0.0100279	GCST90013943	NA	GCST90013943	TRUE	reported
5489114	rs2445610	G	A	2.02442e-15	0.0786863	0.00991031	GCST90013943	NA	GCST90013943	TRUE	reported
5494582	rs1607120	A	G	1.60653e-09	0.0917922	0.0152143	GCST90013943	NA	GCST90013943	TRUE	reported
5512150	rs853305	C	T	1.52933e-14	0.0791632	0.0103009	GCST90013943	NA	GCST90013943	TRUE	reported
5544136	rs11783023	T	C	4.59029e-09	0.0625433	0.0106704	GCST90013943	NA	GCST90013943	TRUE	reported
5589465	rs911760	A	C	9.45148e-13	-0.0886667	0.0124213	GCST90013943	NA	GCST90013943	TRUE	reported
5665044	rs2123340	A	G	1.84332e-14	0.0771595	0.0100716	GCST90013943	NA	GCST90013943	TRUE	reported
5851449	rs925489	T	C	7.7983e-109	-0.225913	0.0101932	GCST90013943	NA	GCST90013943	TRUE	reported
5891246	rs12555501	C	G	2.00849e-08	-0.11367	0.0202574	GCST90013943	NA	GCST90013943	TRUE	reported
5952469	rs1408096	C	G	9.13251e-10	0.059467	0.00971067	GCST90013943	NA	GCST90013943	TRUE	reported
6037853	rs7090530	A	C	8.67761e-23	-0.0963482	0.00980518	GCST90013943	NA	GCST90013943	TRUE	reported
6039321	rs2387397	C	G	3.65763e-13	-0.0847073	0.0116554	GCST90013943	NA	GCST90013943	TRUE	reported
6249633	rs71508903	T	C	3.3512e-28	-0.134568	0.0122203	GCST90013943	NA	GCST90013943	TRUE	reported
6250552	rs10761620	G	A	5.54626e-15	0.0755878	0.00967356	GCST90013943	NA	GCST90013943	TRUE	reported
6348075	rs683763	T	G	6.39912e-09	-0.059518	0.0102512	GCST90013943	NA	GCST90013943	TRUE	reported
6389061	rs10748781	A	C	2.41102e-12	0.0680985	0.00971672	GCST90013943	NA	GCST90013943	TRUE	reported
6468273	rs3850765	C	T	3.56927e-08	-0.0535465	0.00971641	GCST90013943	NA	GCST90013943	TRUE	reported
6524193	rs7936397	A	G	4.16495e-10	0.0672439	0.0107629	GCST90013943	NA	GCST90013943	TRUE	reported
6666888	rs10742340	C	T	9.58517e-19	-0.0873789	0.00988466	GCST90013943	NA	GCST90013943	TRUE	reported
6757882	rs174538	A	G	1.0193e-11	0.0698651	0.0102686	GCST90013943	NA	GCST90013943	TRUE	reported
6767133	rs479777	C	T	5.68696e-10	0.0626599	0.0101083	GCST90013943	NA	GCST90013943	TRUE	reported
6879700	rs4409785	C	T	2.37083e-31	-0.148095	0.012715	GCST90013943	NA	GCST90013943	TRUE	reported
6960076	rs7931398	C	T	6.2273e-11	0.0714883	0.010934	GCST90013943	NA	GCST90013943	TRUE	reported
7241816	rs7971751	C	A	1.42397e-13	0.0715625	0.00967835	GCST90013943	NA	GCST90013943	TRUE	reported
7282534	rs76930710	C	T	5.4606e-09	0.143419	0.0245897	GCST90013943	NA	GCST90013943	TRUE	reported
7407203	rs12582330	T	G	3.92735e-15	0.084839	0.0107976	GCST90013943	NA	GCST90013943	TRUE	reported
7436112	rs3184504	C	T	1.11173e-114	0.218146	0.00958413	GCST90013943	NA	GCST90013943	TRUE	reported
7446415	rs7955141	C	A	2.96326e-09	-0.0573885	0.00967176	GCST90013943	NA	GCST90013943	TRUE	reported
7552600	rs9511151	A	G	2.9255e-31	0.117497	0.0101035	GCST90013943	NA	GCST90013943	TRUE	reported
7570163	rs79490353	C	T	1.25256e-12	-0.216687	0.0305217	GCST90013943	NA	GCST90013943	TRUE	reported
7623466	rs66749983	T	A	5.96486e-13	-0.0747025	0.0103735	GCST90013943	NA	GCST90013943	TRUE	reported
7827770	rs35407628	T	G	5.94484e-09	0.0698955	0.012013	GCST90013943	NA	GCST90013943	TRUE	reported
8075864	rs3784099	A	G	1.45925e-09	0.0645643	0.0106739	GCST90013943	NA	GCST90013943	TRUE	reported
8121381	rs370808533	G	C	7.98087e-10	0.0795157	0.0129393	GCST90013943	NA	GCST90013943	TRUE	reported
8191181	rs4900395	C	T	1.01158e-11	-0.0653521	0.00960375	GCST90013943	NA	GCST90013943	TRUE	reported
8221263	rs34678053	A	G	7.82708e-15	0.08452	0.0108773	GCST90013943	NA	GCST90013943	TRUE	reported
8282666	rs11631591	C	T	1.03801e-17	-0.0941459	0.010986	GCST90013943	NA	GCST90013943	TRUE	reported
8646061	rs151233	T	C	3.27318e-08	-0.0787706	0.0142541	GCST90013943	NA	GCST90013943	TRUE	reported
8671507	rs142997491	G	A	1.7561e-10	-0.280419	0.043944	GCST90013943	NA	GCST90013943	TRUE	reported
8783303	rs8054578	G	A	4.02606e-09	0.0678119	0.0115265	GCST90013943	NA	GCST90013943	TRUE	reported
8884728	rs61759532	T	C	1.60731e-16	-0.0942042	0.0114211	GCST90013943	NA	GCST90013943	TRUE	reported
8891728	rs1088898	T	G	1.56527e-09	-0.0688453	0.011403	GCST90013943	NA	GCST90013943	TRUE	reported
8989010	rs61653336	A	G	1.62443e-11	-0.0868469	0.0128923	GCST90013943	NA	GCST90013943	TRUE	reported
9004224	rs543135444	T	C	2.65461e-15	-0.105182	0.0133038	GCST90013943	NA	GCST90013943	TRUE	reported
9191849	rs6505765	G	C	5.24324e-15	-0.0788191	0.010078	GCST90013943	NA	GCST90013943	TRUE	reported
9217559	rs693939	T	C	1.07093e-08	0.0608152	0.0106337	GCST90013943	NA	GCST90013943	TRUE	reported
9345027	rs8086340	G	C	6.4753e-09	0.0559929	0.0096473	GCST90013943	NA	GCST90013943	TRUE	reported
9374850	rs28665408	C	A	6.10942e-11	0.0632935	0.00967637	GCST90013943	NA	GCST90013943	TRUE	reported
9417818	rs11081537	G	A	6.53702e-10	-0.0640103	0.0103628	GCST90013943	NA	GCST90013943	TRUE	reported
9448968	rs10424978	A	C	7.6913e-18	0.0850925	0.00988975	GCST90013943	NA	GCST90013943	TRUE	reported
9477052	rs144309607	T	C	1.11771e-10	0.147999	0.0229452	GCST90013943	NA	GCST90013943	TRUE	reported
9512562	rs12973608	C	A	7.67361e-15	-0.0772998	0.00994484	GCST90013943	NA	GCST90013943	TRUE	reported
9635122	rs12980063	G	A	1.04568e-13	0.073106	0.00983268	GCST90013943	NA	GCST90013943	TRUE	reported
9754581	rs2745803	G	A	5.70296e-13	0.0853448	0.0118413	GCST90013943	NA	GCST90013943	TRUE	reported
9924744	rs2823272	A	T	1.08443e-13	0.0766843	0.0103206	GCST90013943	NA	GCST90013943	TRUE	reported
9996157	rs13052015	C	T	4.35111e-08	-0.0569483	0.0103997	GCST90013943	NA	GCST90013943	TRUE	reported
10034015	rs12482947	C	T	2.10078e-08	-0.0550676	0.00982737	GCST90013943	NA	GCST90013943	TRUE	reported
10111909	rs2412974	T	C	2.13511e-10	0.0633975	0.00998182	GCST90013943	NA	GCST90013943	TRUE	reported
10142329	rs229540	G	T	2.13354e-28	-0.107219	0.00970093	GCST90013943	NA	GCST90013943	TRUE	reported
10156221	rs767593	T	G	8.50159e-11	0.0747011	0.0115076	GCST90013943	NA	GCST90013943	TRUE	reported

## Sheet: GCST90014441_after_LD
	SNP	other_allele.exposure	effect_allele.exposure	beta.exposure	se.exposure	pval.exposure	eaf.exposure	exposure	mr_keep.exposure	pval_origin.exposure	id.exposure
531386	rs72866085	T	G	0.0097035	0.0017211	1.72385e-08	NA	GCST90014441	TRUE	reported	ZavvX1
648245	rs10838506	T	A	0.012348	0.0017563	2.06063e-12	NA	GCST90014441	TRUE	reported	ZavvX1
1477946	rs73185540	C	G	0.020869	0.002568	4.43609e-16	NA	GCST90014441	TRUE	reported	ZavvX1
1905833	rs7149221	G	A	0.014533	0.0017738	2.54683e-16	NA	GCST90014441	TRUE	reported	ZavvX1
2352627	rs9928863	G	A	0.012217	0.001645	1.11429e-13	NA	GCST90014441	TRUE	reported	ZavvX1
2660328	rs11650808	G	A	0.041013	0.007318	2.09122e-08	NA	GCST90014441	TRUE	reported	ZavvX1
3169846	rs78626261	T	C	0.0094614	0.0017248	4.12762e-08	NA	GCST90014441	TRUE	reported	ZavvX1
3730249	rs10923868	G	A	0.010851	0.0017694	8.65765e-10	NA	GCST90014441	TRUE	reported	ZavvX1
6946677	rs73128761	T	A	0.055708	0.0077257	5.5847e-13	NA	GCST90014441	TRUE	reported	ZavvX1
7416170	rs2523698	G	T	-0.01139	0.001752	7.97995e-11	NA	GCST90014441	TRUE	reported	ZavvX1
7417023	rs200801362	T	C	0.013752	0.0017621	5.98412e-15	NA	GCST90014441	TRUE	reported	ZavvX1
7418379	rs200214283	C	T	0.0097193	0.0017559	3.10885e-08	NA	GCST90014441	TRUE	reported	ZavvX1
7420601	rs2894254	T	G	0.019558	0.0017492	5.10505e-29	NA	GCST90014441	TRUE	reported	ZavvX1
7432574	rs9366803	T	C	0.01255	0.0017624	1.07399e-12	NA	GCST90014441	TRUE	reported	ZavvX1
7432734	rs536421612	G	A	0.01183	0.0017626	1.92752e-11	NA	GCST90014441	TRUE	reported	ZavvX1
7433265	rs139455771	C	T	0.010769	0.0017538	8.25087e-10	NA	GCST90014441	TRUE	reported	ZavvX1
7433374	rs41552812	C	T	0.015514	0.0017823	3.1989e-18	NA	GCST90014441	TRUE	reported	ZavvX1

## Sheet: GCST90043611LD_after_LD
	SNP	effect_allele.exposure	other_allele.exposure	beta.exposure	se.exposure	pval.exposure	eaf.exposure	exposure	mr_keep.exposure	pval_origin.exposure	id.exposure
1772341	rs114709725	A	G	1.85954	0.392594	2.17383e-06	NA	GCST90043611	TRUE	reported	gL4LQk
2093880	rs111818071	T	C	1.72856	0.338658	3.32289e-07	NA	GCST90043611	TRUE	reported	gL4LQk
2121821	rs156265	G	C	0.567047	0.12374	4.59254e-06	NA	GCST90043611	TRUE	reported	gL4LQk
2438493	rs7631844	G	A	2.11028	0.4528	3.15434e-06	NA	GCST90043611	TRUE	reported	gL4LQk
2527507	rs79035696	C	T	4.7769	0.972412	8.99569e-07	NA	GCST90043611	TRUE	reported	gL4LQk
2793309	rs13121361	A	G	0.436918	0.0898471	1.15675e-06	NA	GCST90043611	TRUE	reported	gL4LQk
4213586	rs72787032	A	G	1.88611	0.381999	7.91414e-07	NA	GCST90043611	TRUE	reported	gL4LQk
5960821	rs2725735	A	G	-0.441743	0.0960102	4.20461e-06	NA	GCST90043611	TRUE	reported	gL4LQk
6699889	rs76430753	C	G	3.30548	0.696561	2.08066e-06	NA	GCST90043611	TRUE	reported	gL4LQk
8250567	rs148997643	A	C	2.80024	0.580725	1.4215e-06	NA	GCST90043611	TRUE	reported	gL4LQk
8771246	rs2682775	G	T	0.47057	0.100233	2.66949e-06	NA	GCST90043611	TRUE	reported	gL4LQk
9881843	rs78242263	A	G	2.71277	0.569288	1.88672e-06	NA	GCST90043611	TRUE	reported	gL4LQk
11379982	rs13044022	G	A	0.738394	0.158145	3.02521e-06	NA	GCST90043611	TRUE	reported	gL4LQk
11668174	rs117722551	T	C	1.58783	0.325291	1.05421e-06	NA	GCST90043611	TRUE	reported	gL4LQk
